# Supplementary material for: The Relationship Between Reduced Hand Dexterity and Brain Structure Abnormality in Older Adults
Source: Geriatrics (Basel). 2024 Dec 17;9(6):165. doi: 10.3390/geriatrics9060165 (PMC11728121; doi:10.3390/geriatrics9060165)
Supplement: Supplementary file 1 [file geriatrics-09-00165-s001.zip]

Archive with 1 entries (1 files):
- geriatrics-3338314-supplementary.pdf
